# Supplementary material for: Rheological and Injectability Evaluation of Sterilized Poloxamer-407-Based Hydrogels Containing Docetaxel-Loaded Lipid Nanoparticles
Source: Gels. 2024 May 1;10(5):307. doi: 10.3390/gels10050307 (PMC11121564; doi:10.3390/gels10050307)
Supplement: Supplementary file 1 [file gels-10-00307-s001.zip]

Archive with 1 entries (1 files):
- gels-2966753-supplementary.pdf
